# Supplementary material for: A Smart Chair to Monitor Sitting Posture by Capacitive Textile Sensors
Source: Materials (Basel). 2023 Jul 5;16(13):4838. doi: 10.3390/ma16134838 (PMC10343373; doi:10.3390/ma16134838)
Supplement: Supplementary file 1 [file materials-16-04838-s001.zip]

Archive with 7 entries (7 files):
- Arduino mega circuit with sensor.png
- Microcontroller programming.pdf
- P1 gesture Measurement.xlsx
- P2 gesture Measurement.xlsx
- P3 gesture Measurement.xlsx
- P4 gesture Measurement.xlsx
- P5 gesture Measurement.xlsx
