# Supplementary material for: A Smart Chair to Monitor Sitting Posture by Capacitive Textile Sensors
Source: Materials (Basel). 2023 Jul 5;16(13):4838. doi: 10.3390/ma16134838 (PMC10343373; doi:10.3390/ma16134838)
Supplement: Supplementary file 1 [file materials-16-04838-s001.zip › P1 gesture Measurement.xlsx]

## Sheet: Hoja1
	1	2	3	4	5	6	7	8	9	10	11	12
1
2	0	0	0	0	0	0	0	0	0	0	0	0
3	0	1	0	0	0	0	2	0	0	0	0	0
4	0	3	0	0	0	0	5	3	0	0	4	0
5	0	0	1	4	0	7	0	1	0	11	2	1
6	31	0	0	1	15	10	3	0	1	11	2	2
7	30	4	0	2	22	4	5	2	0	4	2	0
8	0	9	3	2	19	6	3	3	1	4	1	4
9	12	8	2	1	0	0	1	2	5	7	6	3
10	19	8	0	2	28	10	0	7	5	1	1	0
11	0	0	0	0	0	0	0	0	0	0	0	0
12	0	0	0	0	0	0	7	3	0	4	0	0
13	21	0	0	2	0	14	8	2	0	0	6	2
14	25	0	0	7	0	14	0	4	1	0	0	0
15	0	2	0	5	53	4	6	1	7	6	2	2
16	40	0	0	4	49	0	9	0	2	12	3	4
17	18	4	3	7	52	3	10	5	2	11	3	4
18	24	8	2	0	100	4	0	4	3	5	5	5
19	36	16	11	18	88	7	8	1	8	6	4	4
20	0	0	18	0	78	0	0	0	0	0	0	4
21	4	0	28	0	0	11	6	1	0	0	0	0
22	1563	102	1898	33	1340	1623	2022	717	427	810	442	763
23	1742	117	2140	6	1950	1835	1936	572	1963	2303	858	2672
24	1824	112	2016	8	1908	2122	2012	584	1661	2391	571	1436
25	1892	114	2122	60	1931	2124	2037	572	1864	2341	775	1927
26	1868	112	2102	57	1926	2139	2051	584	1863	2388	768	1938
27	1874	117	2100	48	1950	2042	2033	580	1858	2360	772	1958
28	1850	110	2133	59	1907	2123	2038	579	1884	2411	792	1952
29	1849	0	2100	0	1931	2097	2040	591	1900	2379	789	1947
30	1866	0	2113	0	1947	1982	2048	588	1860	2370	787	1956
31	1842	0	2082	0	1993	2037	2052	586	1885	2384	787	1946
32	1857	0	2096	2	1931	2058	2059	591	1899	2397	789	1947
33	1888	3	2106	2	1980	2128	2060	593	1872	2390	779	1949
34	1855	0	1557	1	1301	1296	2094	0	0	1436	0	0
35	0	0	0	0	0	0	0	0	0	0	0	0
36	0	0	1	27	0	21	3	0	0	0	4	0
37	0	0	4	0	0	1	0	0	0	6	4	1
38	6	0	5	0	58	14	0	4	0	0	3	0
39	5	0	6	0	58	14	0	4	0	0	5	7
40	26	8	5	2	23	9	12	0	9	7	6	4
41	12	0	8	1	10	8	1	2	10	8	6	3
42	14	9	6	3	75	17	2	0	16	15	1	6
43	32	3	7	2	17	15	3	0	10	14	0	0
44	0	6	0	3	0	0	0	0	0	9	9	2
45	0	0	0	4	0	9	0	0	0	0	2	8
46	18	2	8	2	14	2	8	0	4	1	5	1
47	74	0	1504	0	1217	1372	21	59	7462	35	142	1651
48	503	0	2193	23	1742	1591	1509	8821	1031	1249	694	2114
49	491	8	2298	23	2115	1884	2749	478	835	1386	763	2111
50	525	6	2286	29	2097	1877	1705	479	836	1374	776	2110
51	537	6	2291	66	2094	1860	1677	480	833	1439	783	2107
52	529	10	2284	19	2095	1895	1674	634	850	1447	778	2124
53	605	10	2291	36	2155	1879	1682	482	849	1442	783	2129
54	637	8	2277	62	2118	1901	1667	488	907	1492	802	2124
55	622	12	2305	67	2092	1890	1657	485	905	1565	793	2115
56	620	0	2298	0	2174	1879	1657	497	919	1610	803	2091
57	629	3	2293	6	2150	1911	1685	501	927	1617	807	2115
58	610	4	2317	4	2121	1916	1662	490	932	1565	801	2122
59	612	1	2301	2	2152	1863	1677	503	943	1608	811	2134
60	2267	74	2062	0	688	698	1655	474	473	1276	674	2017
61	2203	80	2037	0	873	971	1737	514	0	1306	643	2006
62	2253	90	2141	46	875	1118	1740	548	689	1623	767	2013
63	2218	90	2116	44	836	1390	1758	545	264	1033	749	2127
64	2248	92	2121	51	847	995	1787	506	258	1399	749	2031
65	2243	0	2106	0	851	980	1778	539	469	1569	771	2042
66	2272	7	2121	1	863	1427	1788	532	466	1554	767	2052
67	2211	8	2114	0	893	1166	1786	531	450	1592	768	2057
68	2280	5	2117	3	848	1240	1799	529	513	1627	765	2049
69	2270	11	2119	3	843	1194	1826	526	594	1549	754	2042
70	2219	9	2107	3	894	1080	1785	532	559	1503	753	2055
71	2244	5	2120	0	857	1491	1791	532	501	1573	748	1978
72	1702	0	0	0	0	0	0	0	0	0	0	0
73	0	0	0	0	0	0	0	0	0	12	2	3
74	0	0	0	0	17	0	0	7	0	12	4	3
75	0	0	1	0	3	0	23	33	64	11	2	0
76	18	6	0	0	70	0	138	104	96	0	0	0
77	0	12	0	0	0	46	100	63	14	0	0	0
78	3	14	0	0	58	50	86	70	48	6	0	7
79	11	8	3	21	38	52	78	56	35	1	3	0
80	34	10	0	2	0	43	91	51	38	6	2	2
81	34	17	0	30	0	49	0	0	44	0	0	0
82	87	24	0	7	6	56	0	0	40	3	0	0
83	0	0	8	26	77	0	0	0	0	0	13	0
84	1075	106	1963	0	1533	1721	461	434	978	219	549	3102
85	1296	109	1767	0	1127	1512	1606	397	199	217	396	1550
86	1474	114	1762	9	1382	1519	1818	399	209	236	418	2324
87	1408	118	1796	8	1516	1533	1849	423	229	259	522	2618
88	1464	119	1801	43	1504	1559	1975	422	222	275	524	2660
89	1455	124	1783	9	1531	1565	1940	423	219	279	537	2665
90	1486	127	1770	45	1499	1565	1960	431	223	0	532	2652
91	1522	117	1799	40	1520	1556	1973	430	237	9	525	2583
92	1490	0	1778	45	1528	1559	1969	424	0	6	529	2629
93	1535	0	1776	0	1467	1587	1965	425	4	6	526	2598
94	1528	6	1804	10	1459	1537	1981	431	7	0	524	2614
95	1527	5	1791	3	1529	1549	1974	425	0	9	525	2639
96	1491	6	1768	0	1513	1589	1973	425	14	5	524	2632
97	1508	0	1778	8	1525	1533	1992	434	0	0	517	1481
98	0	0	0	0	0	0	0	0	0	0	0	0
99	0	0	0	13	0	0	0	0	0	0	0	0
100	0	2	0	12	0	1	0	0	0	0	0	1
101	0	0	0	13	55	0	0	3	0	0	0	0
102	14	0	0	0	54	2	0	1	8	0	1	4
103	14	0	0	0	0	0	6	7	4	1	7	0
104	20	11	4	5	47	0	4	7	2	4	12	2
105	0	2	1	10	31	0	11	0	8	0	9	6
106	50	17	6	0	18	6	5	6	5	0	10	4
107	0	16	0	3	0	0	0	0	0	0	0	0
108	23	10	3	1	0	11	3	7	14	4	0	0
109	56	7	1	5	48	9	1	5	20	8	2	0
110	48	14	2	3	109	19	5	4	0	10	2	0
111	72	0	7	0	99	20	10	8	13	0	11	19
112	1188	74	597	14	1205	0	0	3	14	18	14	12
113	1335	72	340	17	1250	88	0	0	18	6	10	23
114	1306	77	335	16	1197	55	0	3	16	13	12	7
115	1374	77	332	15	1192	45	5	3	18	8	10	19
116	1285	76	0	18	1175	0	0	0	18	7	0	0
117	1394	73	2	19	1225	0	2	0	18	8	1	1
118	1363	77	8	14	1190	3	0	0	23	2	0	6
119	1312	78	20	13	1214	9	1	0	0	21	5	0
120	1356	0	7	0	1241	7	0	3	7	0	0	6
121	1317	4	19	0	1216	4	7	5	8	16	0	3
122	1282	0	23	0	1204	4	4	4	9	4	0	6
123	1322	4	15	0	1169	46	9	9	6	1	2	0
124	0	0	0	0	0	11	20	10	0	0	0	0
125	0	0	0	1	0	0	0	0	2	0	0	0
126	0	0	0	0	46	0	4	0	0	0	0	0
127	2	4	6	5	79	17	5	0	0	6	7	4
128	19	3	11	7	43	14	6	1	0	9	3	7
129	30	0	18	0	105	14	1	5	0	0	7	4
130	50	0	33	5	249	20	4	5	1	2	10	7
131	54	4	19	9	245	23	4	6	0	0	2	7
132	57	5	18	6	236	26	4	0	2	3	4	3
133	0	7	27	4	0	17	0	9	3	4	1	1
134	0	6	27	4	27	0	0	0	3	0	7	3
135	29	9	0	5	28	0	4	0	7	4	0	0
136	33	10	0	6	0	4	6	3	5	4	0	0
137	7	10	97	6	186	69	5	19	69	15	59	237
138	1046	0	1742	0	1671	867	714	348	0	403	364	1234
139	1504	15	1884	31	1734	910	532	244	0	2178	807	1984
140	1520	9	1873	32	1828	901	680	237	0	2203	821	1978
141	1540	10	1848	32	1751	887	709	250	9	2194	819	1999
142	1531	9	1870	38	1803	874	703	253	0	2179	827	1980
143	1566	13	1849	38	1815	878	708	0	6	2201	827	2010
144	1545	12	1824	25	1815	873	727	7	10	2194	822	1976
145	1558	12	1848	27	1797	864	717	12	0	2180	819	1993
146	1541	9	1828	29	1805	846	715	10	2	2182	819	2001
147	1521	0	1824	0	1801	854	715	7	0	2191	825	1996
148	1565	0	1834	4	1843	850	710	14	2	2203	835	1984
149	1560	10	1815	3	1768	829	716	11	1	2186	826	2029
150	1547	1	1837	0	1795	837	718	8	0	2205	825	2004
151	1325	0	1782	0	1356	915	773	62	1663	0	0	1085
152	1588	16	1768	21	1766	979	1612	439	1909	0	0	852
153	1565	18	1768	17	1745	959	1618	451	1991	0	0	838
154	1602	27	1745	15	1744	978	1624	457	2007	0	19	795
155	1570	14	1773	24	1731	944	1636	468	1996	2	4	803
156	1593	0	1787	0	1689	961	1617	464	2008	0	0	809
157	1595	0	1771	5	1758	968	1613	464	1999	7	2	811
158	1587	0	1766	6	1676	959	1639	482	2020	0	13	835
159	1601	6	1775	5	1724	954	1646	487	1999	7	14	848
160	1572	1	1758	9	1721	957	1653	490	2016	0	0	862
161	1607	4	1758	7	1735	949	1669	489	2022	0	0	869
162	1576	3	1754	1	1765	967	1655	493	2021	5	5	882
163	1604	0	1471	0	1412	501	1745	0	0	22	0	0
164	0	0	0	0	0	0	0	0	0	0	0	0
165	0	0	0	0	0	0	0	0	0	0	4	0
166	14	0	0	0	0	0	0	0	0	0	0	6
167	13	0	1	1	44	3	0	0	0	0	5	4
168	13	2	0	0	74	0	3	2	1	2	6	3
169	0	0	2	1	0	1	9	2	3	0	0	3
170	28	3	6	3	73	2	1	0	0	0	3	2
171	12	1	0	3	100	3	0	8	2	0	0	11
172	0	0	6	0	95	0	2	0	2	8	0	0
173	0	2	1	2	103	4	0	0	0	10	3	0
174	4	2	0	4	0	0	0	0	0	0	4	4
175	0	0	0	0	0	0	2	5	0	5	2	6
176	8	0	199	0	1067	0	12	4	24	29	27	36
177	1492	26	576	8	2021	202	45	293	2684	1805	516	280
178	2006	35	543	55	2048	394	177	386	2725	2409	559	304
179	1954	35	528	64	2073	390	183	396	2736	2381	575	320
180	1944	32	530	56	2072	390	192	408	2747	2418	580	330
181	1942	28	521	56	2031	394	184	404	2775	2402	588	0
182	1926	33	517	56	2084	388	0	414	2774	2422	582	0
183	1964	27	527	56	2123	0	5	418	2773	2435	584	5
184	1952	35	523	0	2007	0	7	416	2775	2435	588	7
185	1929	0	519	0	2043	0	9	418	2792	2469	588	4
186	1942	0	516	2	2078	12	1	418	2767	2453	585	6
187	1954	5	523	2	2104	15	7	420	2767	2474	592	14
188	1953	1	521	4	2066	19	17	436	2806	2474	585	12
189	1953	9	523	6	1998	23	22	428	2777	2465	581	9
190	1842	0	0	0	1249	0	0	0	0	0	0	0
191	0	0	0	0	0	0	0	0	0	0	0	0
192	0	0	0	2	57	0	0	38	28	5	0	0
193	32	7	0	0	0	13	0	6	0	0	0	3
194	0	0	7	0	10	17	0	0	8	9	3	0
195	10	0	1	0	22	5	0	0	2	13	7	6
196	0	4	1	0	0	8	0	0	0	10	6	5
197	18	0	10	6	49	6	1	0	7	10	7	3
198	26	8	1	1	0	13	1	7	1	13	5	8
199	2	5	0	1	66	7	1	0	0	0	0	5
200	0	0	0	1	0	11	0	0	4	1	2	2
201	0	1	0	1	16	0	0	4	4	0	1	0
202	24	0	7	1	0	1	0	1	1	2	1	4
203	0	0	9	0	0	3	1	2	3	0	4	0
204	29	0	7	4	68	1	0	2	3	15	5	12
205	47	23	16	7	108	8	9	0	1	78	62	53
206	66	7	16	1	140	14	16	4	5	78	63	54
207	28	9	12	1	162	5	16	2	6	78	67	50

## Sheet: Ergonomic measurement 
0	1	2	2	4	3	4	5	6	7	8	9	10
1	0	0	0	0	0	0	0	0	0	0	0	0
2	0	0	0	0	0	0	0	0	0	0	0	0
3	0	1	0	0	0	0	2	0	0	0	0	0
4	0	3	0	0	0	0	5	3	0	0	4	0
5	0	0	1	4	0	7	0	1	0	11	2	1
6	31	0	0	1	15	10	3	0	1	11	2	2
7	30	4	0	2	22	4	5	2	0	4	2	0
8	0	9	3	2	19	6	3	3	1	4	1	4	position ergonomic
9	12	8	2	1	0	0	1	2	5	7	6	3
10	19	8	0	2	28	10	0	7	5	1	1	0
11	0	0	0	0	0	0	0	0	0	0	0	0
12	0	0	0	0	0	0	7	3	0	4	0	0
13	21	0	0	2	0	14	8	2	0	0	6	2
14	25	0	0	7	0	14	0	4	1	0	0	0
15	0	2	0	5	53	4	6	1	7	6	2	2
16	40	0	0	4	49	0	9	0	2	12	3	4
17	18	4	3	7	52	3	10	5	2	11	3	4
18	24	8	2	0	100	4	0	4	3	5	5	5
19	36	16	11	18	88	7	8	1	8	6	4	4
20	0	0	18	0	78	0	0	0	0	0	0	4
21	4	0	28	0	0	11	6	1	0	0	0	0
22	1563	102	1898	33	1340	1623	2022	717	427	810	442	763
23	1742	117	2140	6	1950	1835	1936	572	1963	2303	858	2672
24	1824	112	2016	8	1908	2122	2012	584	1661	2391	571	1436
25	1892	114	2122	60	1931	2124	2037	572	1864	2341	775	1927
26	1868	112	2102	57	1926	2139	2051	584	1863	2388	768	1938
27	1874	117	2100	48	1950	2042	2033	580	1858	2360	772	1958
28	1850	110	2133	59	1907	2123	2038	579	1884	2411	792	1952
29	1849	0	2100	0	1931	2097	2040	591	1900	2379	789	1947
30	1866	0	2113	0	1947	1982	2048	588	1860	2370	787	1956
31	1842	0	2082	0	1993	2037	2052	586	1885	2384	787	1946
32	1857	0	2096	2	1931	2058	2059	591	1899	2397	789	1947
33	1888	3	2106	2	1980	2128	2060	593	1872	2390	779	1949
34	1855	0	1557	1	1301	1296	2094	0	0	1436	0	0
35	0	0	0	0	0	0	0	0	0	0	0	0
36	0	0	1	27	0	21	3	0	0	0	4	0
37	0	0	4	0	0	1	0	0	0	6	4	1
38	6	0	5	0	58	14	0	4	0	0	3	0
39	5	0	6	0	58	14	0	4	0	0	5	7
40	26	8	5	2	23	9	12	0	9	7	6	4
41	12	0	8	1	10	8	1	2	10	8	6	3
42	14	9	6	3	75	17	2	0	16	15	1	6
43	32	3	7	2	17	15	3	0	10	14	0	0
44	0	6	0	3	0	0	0	0	0	9	9	2
45	0	0	0	4	0	9	0	0	0	0	2	8
46	18	2	8	2	14	2	8	0	4	1	5	1
47	74	0	1504	0	1217	1372	21	59	7462	35	142	1651
48	503	0	2193	23	1742	1591	1509	8821	1031	1249	694	2114	right leg
49	491	8	2298	23	2115	1884	2749	478	835	1386	763	2111
50	525	6	2286	29	2097	1877	1705	479	836	1374	776	2110
51	537	6	2291	66	2094	1860	1677	480	833	1439	783	2107
52	529	10	2284	19	2095	1895	1674	634	850	1447	778	2124
53	605	10	2291	36	2155	1879	1682	482	849	1442	783	2129
54	637	8	2277	62	2118	1901	1667	488	907	1492	802	2124
55	622	12	2305	67	2092	1890	1657	485	905	1565	793	2115
56	620	0	2298	0	2174	1879	1657	497	919	1610	803	2091
57	629	3	2293	6	2150	1911	1685	501	927	1617	807	2115
58	610	4	2317	4	2121	1916	1662	490	932	1565	801	2122
59	612	1	2301	2	2152	1863	1677	503	943	1608	811	2134
60	2267	74	2062	0	688	698	1655	474	473	1276	674	2017
61	2203	80	2037	0	873	971	1737	514	0	1306	643	2006
62	2253	90	2141	46	875	1118	1740	548	689	1623	767	2013	left legh
63	2218	90	2116	44	836	1390	1758	545	264	1033	749	2127
64	2248	92	2121	51	847	995	1787	506	258	1399	749	2031
65	2243	0	2106	0	851	980	1778	539	469	1569	771	2042
66	2272	7	2121	1	863	1427	1788	532	466	1554	767	2052
67	2211	8	2114	0	893	1166	1786	531	450	1592	768	2057
68	2280	5	2117	3	848	1240	1799	529	513	1627	765	2049
69	2270	11	2119	3	843	1194	1826	526	594	1549	754	2042
70	2219	9	2107	3	894	1080	1785	532	559	1503	753	2055
71	2244	5	2120	0	857	1491	1791	532	501	1573	748	1978
72	1702	0	0	0	0	0	0	0	0	0	0	0
73	0	0	0	0	0	0	0	0	0	12	2	3
74	0	0	0	0	17	0	0	7	0	12	4	3
75	0	0	1	0	3	0	23	33	64	11	2	0
76	18	6	0	0	70	0	138	104	96	0	0	0
77	0	12	0	0	0	46	100	63	14	0	0	0
78	3	14	0	0	58	50	86	70	48	6	0	7
79	11	8	3	21	38	52	78	56	35	1	3	0
80	34	10	0	2	0	43	91	51	38	6	2	2
81	34	17	0	30	0	49	0	0	44	0	0	0
82	87	24	0	7	6	56	0	0	40	3	0	0
83	0	0	8	26	77	0	0	0	0	0	13	0
84	1075	106	1963	0	1533	1721	461	434	978	219	549	3102
85	1296	109	1767	0	1127	1512	1606	397	199	217	396	1550
86	1474	114	1762	9	1382	1519	1818	399	209	236	418	2324
87	1408	118	1796	8	1516	1533	1849	423	229	259	522	2618
88	1464	119	1801	43	1504	1559	1975	422	222	275	524	2660
89	1455	124	1783	9	1531	1565	1940	423	219	279	537	2665
90	1486	127	1770	45	1499	1565	1960	431	223	0	532	2652
91	1522	117	1799	40	1520	1556	1973	430	237	9	525	2583
92	1490	0	1778	45	1528	1559	1969	424	0	6	529	2629
93	1535	0	1776	0	1467	1587	1965	425	4	6	526	2598
94	1528	6	1804	10	1459	1537	1981	431	7	0	524	2614	detach back
95	1527	5	1791	3	1529	1549	1974	425	0	9	525	2639
96	1491	6	1768	0	1513	1589	1973	425	14	5	524	2632
97	1508	0	1778	8	1525	1533	1992	434	0	0	517	1481
98	0	0	0	0	0	0	0	0	0	0	0	0
99	0	0	0	13	0	0	0	0	0	0	0	0
100	0	2	0	12	0	1	0	0	0	0	0	1
101	0	0	0	13	55	0	0	3	0	0	0	0
102	14	0	0	0	54	2	0	1	8	0	1	4
103	14	0	0	0	0	0	6	7	4	1	7	0
104	20	11	4	5	47	0	4	7	2	4	12	2
105	0	2	1	10	31	0	11	0	8	0	9	6
106	50	17	6	0	18	6	5	6	5	0	10	4
107	0	16	0	3	0	0	0	0	0	0	0	0
108	23	10	3	1	0	11	3	7	14	4	0	0	seating edge
109	56	7	1	5	48	9	1	5	20	8	2	0
110	48	14	2	3	109	19	5	4	0	10	2	0
111	72	0	7	0	99	20	10	8	13	0	11	19
112	1188	74	597	14	1205	0	0	3	14	18	14	12
113	1335	72	340	17	1250	88	0	0	18	6	10	23
114	1306	77	335	16	1197	55	0	3	16	13	12	7
115	1374	77	332	15	1192	45	5	3	18	8	10	19
116	1285	76	0	18	1175	0	0	0	18	7	0	0
117	1394	73	2	19	1225	0	2	0	18	8	1	1
118	1363	77	8	14	1190	3	0	0	23	2	0	6
119	1312	78	20	13	1214	9	1	0	0	21	5	0
120	1356	0	7	0	1241	7	0	3	7	0	0	6
121	1317	4	19	0	1216	4	7	5	8	16	0	3
122	1282	0	23	0	1204	4	4	4	9	4	0	6
123	1322	4	15	0	1169	46	9	9	6	1	2	0
124	0	0	0	0	0	11	20	10	0	0	0	0
125	0	0	0	1	0	0	0	0	2	0	0	0
126	0	0	0	0	46	0	4	0	0	0	0	0
127	2	4	6	5	79	17	5	0	0	6	7	4
128	19	3	11	7	43	14	6	1	0	9	3	7
129	30	0	18	0	105	14	1	5	0	0	7	4
130	50	0	33	5	249	20	4	5	1	2	10	7
131	54	4	19	9	245	23	4	6	0	0	2	7
132	57	5	18	6	236	26	4	0	2	3	4	3
133	0	7	27	4	0	17	0	9	3	4	1	1
134	0	6	27	4	27	0	0	0	3	0	7	3
135	29	9	0	5	28	0	4	0	7	4	0	0
136	33	10	0	6	0	4	6	3	5	4	0	0
137	7	10	97	6	186	69	5	19	69	15	59	237
138	1046	0	1742	0	1671	867	714	348	0	403	364	1234	leaning right side
139	1504	15	1884	31	1734	910	532	244	0	2178	807	1984
140	1520	9	1873	32	1828	901	680	237	0	2203	821	1978
141	1540	10	1848	32	1751	887	709	250	9	2194	819	1999
142	1531	9	1870	38	1803	874	703	253	0	2179	827	1980
143	1566	13	1849	38	1815	878	708	0	6	2201	827	2010
144	1545	12	1824	25	1815	873	727	7	10	2194	822	1976
145	1558	12	1848	27	1797	864	717	12	0	2180	819	1993
146	1541	9	1828	29	1805	846	715	10	2	2182	819	2001
147	1521	0	1824	0	1801	854	715	7	0	2191	825	1996
148	1565	0	1834	4	1843	850	710	14	2	2203	835	1984
149	1560	10	1815	3	1768	829	716	11	1	2186	826	2029
150	1547	1	1837	0	1795	837	718	8	0	2205	825	2004
151	1325	0	1782	0	1356	915	773	62	1663	0	0	1085
152	1588	16	1768	21	1766	979	1612	439	1909	0	0	852	leaning left side
153	1565	18	1768	17	1745	959	1618	451	1991	0	0	838
154	1602	27	1745	15	1744	978	1624	457	2007	0	19	795
155	1570	14	1773	24	1731	944	1636	468	1996	2	4	803
156	1593	0	1787	0	1689	961	1617	464	2008	0	0	809
157	1595	0	1771	5	1758	968	1613	464	1999	7	2	811
158	1587	0	1766	6	1676	959	1639	482	2020	0	13	835
159	1601	6	1775	5	1724	954	1646	487	1999	7	14	848
160	1572	1	1758	9	1721	957	1653	490	2016	0	0	862
161	1607	4	1758	7	1735	949	1669	489	2022	0	0	869
162	1576	3	1754	1	1765	967	1655	493	2021	5	5	882
163	1604	0	1471	0	1412	501	1745	0	0	22	0	0
164	0	0	0	0	0	0	0	0	0	0	0	0
165	0	0	0	0	0	0	0	0	0	0	4	0
166	14	0	0	0	0	0	0	0	0	0	0	6
167	13	0	1	1	44	3	0	0	0	0	5	4
168	13	2	0	0	74	0	3	2	1	2	6	3
169	0	0	2	1	0	1	9	2	3	0	0	3
170	28	3	6	3	73	2	1	0	0	0	3	2
171	12	1	0	3	100	3	0	8	2	0	0	11
172	0	0	6	0	95	0	2	0	2	8	0	0
173	0	2	1	2	103	4	0	0	0	10	3	0
174	4	2	0	4	0	0	0	0	0	0	4	4
175	0	0	0	0	0	0	2	5	0	5	2	6
176	8	0	199	0	1067	0	12	4	24	29	27	36
177	1492	26	576	8	2021	202	45	293	2684	1805	516	280	leaning back seat edge
178	2006	35	543	55	2048	394	177	386	2725	2409	559	304
179	1954	35	528	64	2073	390	183	396	2736	2381	575	320
180	1944	32	530	56	2072	390	192	408	2747	2418	580	330
181	1942	28	521	56	2031	394	184	404	2775	2402	588	0
182	1926	33	517	56	2084	388	0	414	2774	2422	582	0
183	1964	27	527	56	2123	0	5	418	2773	2435	584	5
184	1952	35	523	0	2007	0	7	416	2775	2435	588	7
185	1929	0	519	0	2043	0	9	418	2792	2469	588	4
186	1942	0	516	2	2078	12	1	418	2767	2453	585	6
187	1954	5	523	2	2104	15	7	420	2767	2474	592	14
188	1953	1	521	4	2066	19	17	436	2806	2474	585	12
189	1953	9	523	6	1998	23	22	428	2777	2465	581	9
190	1842	0	0	0	1249	0	0	0	0	0	0	0
191	0	0	0	0	0	0	0	0	0	0	0	0
192	0	0	0	2	57	0	0	38	28	5	0	0
193	32	7	0	0	0	13	0	6	0	0	0	3
194	0	0	7	0	10	17	0	0	8	9	3	0
195	10	0	1	0	22	5	0	0	2	13	7	6
196	0	4	1	0	0	8	0	0	0	10	6	5
197	18	0	10	6	49	6	1	0	7	10	7	3
198	26	8	1	1	0	13	1	7	1	13	5	8
199	2	5	0	1	66	7	1	0	0	0	0	5
200	0	0	0	1	0	11	0	0	4	1	2	2
201	0	1	0	1	16	0	0	4	4	0	1	0
202	24	0	7	1	0	1	0	1	1	2	1	4
203	0	0	9	0	0	3	1	2	3	0	4	0
204	29	0	7	4	68	1	0	2	3	15	5	12
205	47	23	16	7	108	8	9	0	1	78	62	53
206	66	7	16	1	140	14	16	4	5	78	63	54
207	28	9	12	1	162	5	16	2	6	78	67	50
0	0	0	0	0	0	0	0	0	0	0	0	0
0	0	0	0	0	0	0	0	0	0	0	0	0
0	0	0	0	0	0	0	0	0	0	0	0	0
0	0	0	0	0	0	0	0	0	0	0	0	0
0	0	0	0	0	0	0	0	0	0	0	0	0
0	0	0	0	0	0	0	0	0	0	0	0	0
0	0	0	0	0	0	0	0	0	0	0	0	0
0	0	0	0	0	0	0	0	0	0	0	0	0
0	0	0	0	0	0	0	0	0	0	0	0	0
0	0	0	0	0	0	0	0	0	0	0	0	0
0	0	0	0	0	0	0	0	0	0	0	0	0
0	0	0	0	0	0	0	0	0	0	0	0	0
0	0	0	0	0	0	0	0	0	0	0	0	0
0	0	0	0	0	0	0	0	0	0	0	0	0
0	0	0	0	0	0	0	0	0	0	0	0	0
0	0	0	0	0	0	0	0	0	0	0	0	0
0	0	0	0	0	0	0	0	0	0	0	0	0
0	0	0	0	0	0	0	0	0	0	0	0	0
0	0	0	0	0	0	0	0	0	0	0	0	0
0	0	0	0	0	0	0	0	0	0	0	0	0
0	0	0	0	0	0	0	0	0	0	0	0	0
0	0	0	0	0	0	0	0	0	0	0	0	0
0	0	0	0	0	0	0	0	0	0	0	0	0
0	0	0	0	0	0	0	0	0	0	0	0	0
0	0	0	0	0	0	0	0	0	0	0	0	0
0	0	0	0	0	0	0	0	0	0	0	0	0
0	0	0	0	0	0	0	0	0	0	0	0	0
0	0	0	0	0	0	0	0	0	0	0	0	0
0	0	0	0	0	0	0	0	0	0	0	0	0
0	0	0	0	0	0	0	0	0	0	0	0	0
0	0	0	0	0	0	0	0	0	0	0	0	0
0	0	0	0	0	0	0	0	0	0	0	0	0
0	0	0	0	0	0	0	0	0	0	0	0	0
0	0	0	0	0	0	0	0	0	0	0	0	0
0	0	0	0	0	0	0	0	0	0	0	0	0
0	0	0	0	0	0	0	0	0	0	0	0	0
0	0	0	0	0	0	0	0	0	0	0	0	0
