# Supplementary material for: A Smart Chair to Monitor Sitting Posture by Capacitive Textile Sensors
Source: Materials (Basel). 2023 Jul 5;16(13):4838. doi: 10.3390/ma16134838 (PMC10343373; doi:10.3390/ma16134838)
Supplement: Supplementary file 1 [file materials-16-04838-s001.zip › P2 gesture Measurement.xlsx]

## Sheet: Hoja1
	1	2	2	4	3	4	5	6	7	8	9	10
1	0	0	0	0	0	0	0	0	0	0	0	0
2	9	0	0	1	0	0	0	4	1	0	0	0
3	0	0	2	0	0	0	0	0	0	0	0	29
4	29	0	57	2	12	14	8	0	8	25	23	25
5	28	3	131	0	15	6	5	0	1	22	24	21
6	35	23	207	3	3	13	8	10	4	27	23	24
7	0	5	7	4	8	7	0	8	0	14	9	0
8	20	5	4	0	0	1	1	2	0	7	4	1
9	13	7	9	1	23	14	7	9	2	7	9	9
10	0	0	1216	0	0	921	0	0	0	0	0	1388
11	1176	74	1706	42	1027	1205	1803	507	761	1488	935	1667
12	1217	71	1762	50	1079	1258	1782	563	915	1866	944	1737
13	1209	73	1762	52	1006	1279	1784	550	902	1860	963	1764
14	1231	67	1768	48	1054	1278	1808	556	922	1867	960	1778
15	1281	75	1742	51	1068	1286	1804	565	929	1883	982	1791
16	1209	71	1769	48	1027	1272	1799	564	924	1873	970	1774
17	1249	71	1762	49	1004	1283	1818	562	919	1896	969	1790
18	1260	71	1773	52	1055	1279	1809	568	941	1913	973	1782
19	1219	0	1788	0	1041	1279	1825	566	926	1875	974	1796
20	1243	0	1774	10	1058	1288	1816	573	946	1892	988	1802
21	1227	0	1738	0	997	822	1822	539	0	1877	985	586
22	0	0	0	0	0	0	0	0	0	0	0	0
23	49	2	15	0	0	0	0	0	1	0	0	0
24	47	0	0	6	0	0	0	0	0	8	0	0
25	0	0	0	4	0	1	0	0	0	0	0	5
26	0	5	3	3	0	83	13	1	2	7	0	3
27	8	5	2	5	29	68	0	0	0	0	0	0
28	0	0	0	0	18	71	8	7	6	11	0	1
29	12	0	2	2	36	72	0	11	4	2	4	7
30	25	0	0	0	12	72	0	16	0	2	0	4
31	0	22	0	5	3	86	9	23	30	7	14	41
32	1522	98	1471	27	1012	508	1834	8082	10302	1892	945	1132
33	444	52	1580	2	1132	744	6546	558	853	1642	1345	1395
34	991	79	1617	49	1243	747	1883	657	898	2172	1268	1434
35	1014	82	1597	56	1251	753	1914	648	861	2191	1283	1420
36	1021	80	1591	50	1233	749	1921	645	852	2191	1288	1417
37	1010	0	1595	0	1221	759	1929	655	781	2181	1305	1415
38	1003	3	1590	7	1275	749	1926	651	774	2187	1296	1409
39	1027	0	1586	0	1253	738	1906	653	762	2191	1300	1418
40	1569	27	1574	11	1264	1393	1848	642	398	1990	883	1400
41	1671	29	1515	0	793	1393	1981	631	595	1286	1020	1290
42	1757	20	1548	15	1023	1380	1998	693	646	1451	1069	1347
43	1777	27	1536	14	1050	1398	2000	694	668	1521	1055	1337
44	1798	30	1536	17	1031	1426	2000	702	671	1528	1071	1339
45	1784	24	1551	27	1041	1398	2005	704	676	1540	1071	1349
46	1760	0	1536	0	1074	1427	2002	697	669	1547	1083	1335
47	1798	0	1542	13	1053	1409	2002	701	672	1528	1079	1349
48	1794	4	1533	4	1090	1407	1996	700	672	1555	1090	1346
49	1800	4	1532	4	935	1423	2004	701	634	1541	915	1038
50	0	0	0	0	0	0	0	0	0	0	0	0
51	19	2	8	9	0	0	0	9	0	0	2	9
52	0	0	0	7	23	0	0	0	8	4	0	0
53	109	10	15	7	45	0	5	2	0	13	2	0
54	102	20	12	11	74	55	4	4	0	14	9	5
55	42	0	11	0	4	48	9	3	7	11	3	4
56	61	5	13	0	22	40	1	0	8	10	3	2
57	117	0	15	8	57	44	2	13	11	4	3	10
58	159	13	28	6	51	45	7	4	6	6	0	11
59	0	10	0	6	0	0	0	0	0	0	0	0
60	956	86	873	26	888	1027	312	177	209	192	115	140
61	896	66	107	18	802	100	80	16	0	13	17	3
62	0	0	0	5	24	78	4	0	0	0	2	8
63	0	0	1	1	23	75	0	6	11	0	8	3
64	0	0	7	0	0	72	2	3	11	0	5	8
65	72	2	12	0	47	68	5	0	3	17	13	11
66	100	0	11	3	21	83	0	10	5	11	11	6
67	54	4	22	0	37	98	13	10	59	10	14	94
68	1377	97	1355	7	1042	1013	1992	470	0	0	389	841
69	1230	95	1296	0	995	1001	1626	397	0	0	0	761
70	1292	94	1303	26	1002	987	1705	416	3	4	2	754
71	1265	92	1313	29	1007	988	1694	411	0	0	9	772
72	1277	95	1322	27	993	1011	1688	402	10	1	6	779
73	1255	0	1307	0	885	988	1699	934	1	4	12	772
74	1298	0	1310	9	987	1006	1721	410	5	9	11	782
75	1316	0	1321	11	972	1012	1727	411	6	3	9	788
76	1336	0	1317	5	1014	1004	1725	418	7	3	4	788
77	1298	3	1315	4	1010	998	1742	409	0	0	14	797
78	1291	0	1328	2	980	1008	1742	409	0	3	0	796
79	1299	3	1323	1	740	997	1731	413	8	2	11	837
80	0	0	0	0	0	0	0	0	0	0	0	0
81	35	5	7	32	30	0	0	0	6	0	0	0
82	201	0	4	0	87	0	0	0	4	4	0	0
83	0	0	0	1	29	6	0	0	5	8	0	10
84	806	80	368	19	817	214	0	63	62	31	31	38
85	1064	77	374	26	806	191	43	58	65	24	25	41
86	1061	77	377	17	795	208	49	59	0	0	32	43
87	1047	79	385	23	835	211	47	62	3	0	0	47
88	1047	82	391	21	787	238	45	68	5	13	2	42
89	1096	80	0	19	861	0	50	63	0	10	5	0
90	1050	81	4	20	870	0	46	0	5	0	2	0
91	1053	0	0	0	829	17	44	1	5	10	10	2
92	1059	0	0	0	829	0	43	0	0	1	0	0
93	0	0	0	0	0	172	0	0	1	0	0	0
94	0	6	3	0	2	176	0	3	0	0	2	0
95	0	7	0	0	22	192	0	0	0	0	0	0
96	6	10	1	13	2	187	1	9	0	1	0	2
97	0	1	1	0	14	186	0	3	0	9	1	1
98	2	9	0	5	47	0	0	3	6	0	0	0
99	0	5	0	4	0	0	4	0	1	18	0	0
100	146	0	19	0	102	15	8	0	4	11	0	9
101	1289	88	1610	18	1349	1086	1835	635	285	1069	851	1104
102	1427	83	1562	12	1320	412	1228	342	212	2254	1155	990
103	1417	87	1619	26	1353	532	1116	329	200	2223	1172	987
104	1440	84	1618	0	1374	532	1084	329	0	2207	1168	988
105	1465	91	1619	32	1326	532	1071	333	0	2183	1188	1003
106	1556	89	1607	0	1262	585	1957	610	755	1725	526	416
107	1528	90	1409	46	1065	865	1718	783	1596	0	0	281
108	1541	96	1421	38	1068	894	1734	799	1610	6	3	0
109	1543	0	1420	0	1065	897	1757	811	1586	6	1	4
110	1500	0	1423	0	1062	879	1777	827	1606	9	4	9
111	1550	0	1483	0	1031	1033	1804	711	128	28	154	554
112	0	0	0	0	0	0	0	0	0	0	0	0
113	198	4	4	0	0	0	0	4	0	0	14	0
114	0	3	0	1	0	0	0	0	1	14	13	0
115	82	0	0	5	4	5	0	0	0	2	16	2
116	127	0	13	0	23	7	6	9	6	0	0	0
117	199	12	8	0	42	11	15	18	6	0	20	0
118	1091	0	937	0	1014	202	99	269	2096	0	392	435
119	1552	15	900	29	1449	79	500	719	2172	1698	524	461
120	1572	13	915	24	1426	19	519	749	2246	1715	527	454
121	1503	17	901	23	1413	0	425	565	2278	1749	483	364
122	1535	5	898	26	1403	48	434	576	2293	1746	486	365
123	1488	18	898	25	1354	264	445	583	2307	1757	487	358
124	1513	12	893	24	1324	418	446	577	2298	1744	499	371
125	1519	15	882	24	1327	369	445	589	2308	1758	488	376
126	1526	10	696	17	1259	101	473	340	0	1764	0	0
127	0	0	0	0	0	0	0	0	0	0	0	0
128	0	0	0	0	0	8	3	1	0	0	3	2
129	18	0	0	0	0	7	1	5	5	0	1	13
130	9	0	7	0	0	0	1	6	6	8	4	4
131	34	0	3	2	24	0	0	0	7	4	2	2
132	54	0	4	0	27	21	0	5	7	0	5	8
133	48	4	1	3	52	22	0	11	5	6	8	0
134	38	0	13	4	31	47	9	11	10	12	22	28
135	80	48	210	8	1098	272	4	86	0	206	0	0
136	80	48	210	8	1098	272	4	86	0	206	0	0
137
138
139
140
141
142
143
144
145
146
147
148
149
150
151
152
153
154
155
156
157
158
159
160
161
162
163
164
165
166
167
168
169
170
171
172
173
174
175
176
177
178
179
180
181
182
183
184
185
186
187
188
189
190
191
192
193
194
195
196
197
198
199
200
201
202
203
204
205
206
207
208
209
210
211
212
213
214
215
216
217
218
219
220
221
222
223
224
225
226
227
228
229
230
231
232
233
234
235
236
237
238
239
240
241
242
243
244
