# Supplementary material for: A Smart Chair to Monitor Sitting Posture by Capacitive Textile Sensors
Source: Materials (Basel). 2023 Jul 5;16(13):4838. doi: 10.3390/ma16134838 (PMC10343373; doi:10.3390/ma16134838)
Supplement: Supplementary file 1 [file materials-16-04838-s001.zip › P3 gesture Measurement.xlsx]

## Sheet: Hoja1
	1	2	2	4	3	4	5	6	7	8	9	10
1	0	0	0	0	0	0	0	0	0	0	0	0
2	0	1	6	0	0	1	0	0	4	0	0	0
3	0	0	4	4	0	0	0	8	0	0	0	6
4	4	11	1	0	4	4	7	9	0	4	4	15
5	7	10	2	7	0	6	8	14	11	0	4	0
6	13	17	11	2	6	11	11	14	7	0	5	3
7	20	16	4	0	6	5	10	4	8	8	0	12
8	3	6	0	4	18	11	7	18	9	6	1	18
9	0	7	0	4	0	0	5	14	27	19	5	4
10	0	0	0	0	0	0	0	0	0	0	0	0
11	159	15	175	0	143	1280	6	25	105	18	33	252
12	1699	82	1648	33	1291	1967	1196	540	1452	1172	496	959
13	1767	85	1671	38	1313	2010	1219	538	1468	1312	510	1031
14	1755	81	1662	38	1321	2026	1227	544	1486	1347	533	1047
15	1731	82	1655	36	1339	2021	1227	547	1481	1348	528	1059
16	1763	85	1669	32	1340	2017	1244	549	1482	1353	531	1071
17	1760	87	1675	36	1352	2000	1246	551	1494	1355	531	1089
18	1782	84	1658	37	1349	2018	1243	546	1505	1348	526	1097
19	1757	0	1663	0	1344	2025	1254	549	1494	1343	537	1100
20	1745	0	1672	10	1317	2033	1255	548	1503	1346	537	1104
21	1802	1	1673	8	1342	2028	1253	558	1497	1346	540	1113
22	1764	0	1666	7	1307	2023	1251	547	1510	1349	533	1116
23	1794	0	1669	5	1347	2025	1273	554	1514	1351	535	1123
24	1780	2	1661	6	1338	2009	1272	553	1507	1358	542	1114
25	1584	0	0	0	743	0	485	0	0	0	0	0
26	0	0	0	0	0	0	0	0	0	0	0	0
27	21	9	0	0	39	33	0	0	0	0	0	0
28	37	0	0	0	9	0	0	7	0	0	0	5
29	0	0	9	0	33	9	0	9	5	6	9	8
30	0	2	23	0	0	0	3	11	16	12	9	2
31	45	5	15	8	33	2	7	15	18	17	0	17
32	93	22	1417	3	857	932	33	156	203	37	93	547
33	1580	80	1802	37	1528	1226	1106	554	1382	1157	496	1150
34	217	20	1905	50	1758	1246	1162	514	1198	1365	596	1285
35	0	20	1916	51	1730	1281	1208	540	1331	1345	588	1299
36	0	25	1933	49	1636	1298	1232	537	1329	1357	589	1314
37	0	19	1931	0	1676	1298	1244	561	1330	1357	597	1319
38	21	0	1903	0	1608	1296	1237	551	1384	1018	492	1347
39	19	2	1908	0	1589	1292	1269	564	1354	802	491	1346
40	33	0	1900	9	1612	1291	1270	557	1366	757	512	1331
41	0	3	1913	0	1620	1293	1274	555	1361	752	502	1339
42	45	0	1917	1	1639	1272	1278	557	1356	801	537	1332
43	1863	82	1745	2	0	1291	1286	493	783	1279	488	1000
44	1847	87	1798	0	56	2086	1384	564	1034	843	494	1076
45	1958	93	1807	0	53	2093	1365	561	1049	1215	508	1097
46	2013	89	1808	0	64	2120	1392	564	1059	1270	516	1110
47	1975	0	1817	0	50	2101	1375	570	1046	1315	522	1126
48	1998	0	1820	0	29	2141	1378	567	1139	1373	526	1122
49	2056	11	1835	0	47	2139	1372	571	1280	1360	535	1165
50	2063	3	1824	3	67	2158	1383	568	1283	1388	541	1158
51	2024	1	1796	0	55	2075	1371	583	959	1397	516	697
52	1406	0	0	8	0	0	0	0	0	0	0	0
53	0	0	0	0	0	17	0	0	5	0	0	0
54	0	2	0	0	0	9	0	0	2	0	3	1
55	8	5	12	0	0	10	0	8	1	0	2	0
56	0	0	4	0	0	13	5	0	7	7	1	11
57	44	0	1	2	0	11	0	1	0	2	1	0
58	51	0	24	0	105	25	7	21	30	11	21	65
59	1372	78	1798	40	1507	1164	913	466	1139	1241	505	1059
60	1167	78	1646	29	1110	898	787	274	155	165	220	566
61	1143	79	1627	15	1106	900	723	0	0	0	0	559
62	1129	75	1635	28	1116	921	730	0	0	2	2	556
63	1127	76	1654	20	1109	910	751	6	3	0	7	560
64	1148	73	1657	23	1104	958	744	6	6	10	6	556
65	1157	0	1621	0	1098	910	753	5	2	0	8	553
66	1189	1	1626	0	1136	929	743	8	4	3	10	548
67	1194	3	1654	0	1103	909	739	8	0	2	0	537
68	1157	3	1668	6	1127	910	738	7	6	2	6	539
69	1226	0	1630	8	1106	963	748	10	2	0	10	550
70	1223	0	0	8	1033	0	927	0	0	0	0	0
71	0	0	0	0	0	0	0	0	0	0	0	0
72	0	4	0	1	0	0	1	0	0	0	0	4
73	0	25	119	0	716	83	21	10	7	0	0	31
74	1346	0	132	0	1123	96	39	15	0	7	5	31
75	1364	6	131	0	1068	92	42	13	5	16	3	26
76	1400	4	129	5	1133	93	34	12	5	12	8	30
77	1391	5	133	4	1046	83	36	20	4	5	0	27
78	1366	5	134	3	1089	84	36	14	0	26	5	30
79	1398	3	0	3	1140	0	36	15	1	0	3	0
80	1391	3	1	1	1127	11	0	14	8	3	5	2
81	1393	0	2	8	1066	0	2	0	0	2	6	0
82	0	0	0	0	0	0	0	0	0	0	0	0
83	0	0	0	0	32	7	0	2	0	4	0	7
84	0	0	0	0	0	6	16	9	13	7	0	6
85	0	0	5	0	12	0	10	16	8	1	5	1
86	2	9	4	4	11	0	13	15	9	0	0	2
87	32	9	9	0	2	1	10	7	9	7	0	5
88	78	16	0	5	114	0	16	18	19	0	0	0
89	1352	89	1811	21	1677	1771	970	440	1422	556	477	680
90	1681	93	1839	37	1611	1694	1178	0	0	1570	684	1262
91	1740	95	1859	42	1618	1684	1070	0	25	1728	738	1265
92	1710	0	1868	44	1553	1684	1091	11	15	1730	728	1279
93	1735	0	1844	0	1591	1706	1094	0	16	1748	723	1276
94	1738	0	1865	8	1573	1698	1102	8	20	1737	710	1268
95	1710	0	1853	3	1571	1721	1128	12	18	1750	717	1275
96	1743	0	1857	3	1569	1709	1125	13	99	1770	719	1268
97	1647	6	1684	12	1327	1721	1256	390	1594	0	0	394
98	1603	5	1688	7	1307	1745	1286	374	1624	1	12	451
99	1567	6	1700	18	1311	1727	1303	388	1645	8	22	472
100	1584	5	1679	16	1397	1742	1308	390	1656	21	23	468
101	1559	0	1684	15	1291	1721	1298	394	1652	12	23	464
102	1557	4	1695	0	1358	1714	1315	385	1657	17	28	490
103	1564	0	1704	4	1380	1795	1313	0	1502	18	62	980
104	818	0	0	0	0	0	0	0	0	0	0	0
105	0	2	0	0	0	0	0	0	0	0	0	0
106	7	0	0	0	16	0	4	0	0	0	0	0
107	11	3	0	2	0	0	13	10	0	0	0	0
108	0	2	8	0	17	4	4	5	3	0	12	1
109	4	6	2	2	0	1	11	9	3	0	1	6
110	0	0	12	4	5	5	14	7	10	5	10	1
111	1284	68	200	0	1132	189	40	15	87	23	51	74
112	1871	91	317	17	1797	215	204	0	1962	1616	426	278
113	1915	86	314	22	1871	219	0	15	2029	1859	441	287
114	1916	93	322	21	1867	0	0	12	2032	1894	468	301
115	1955	86	0	18	1865	3	0	8	2056	1922	475	0
116	1944	91	7	25	1869	12	17	12	2043	1956	483	19
117	2011	91	2	21	1895	11	19	13	2053	1990	487	15
118	1964	88	5	23	1843	11	30	21	2069	1984	496	14
119	1936	0	3	26	1870	25	25	29	2060	1981	512	25
120	1935	0	13	0	1890	14	18	21	2049	1968	506	27
121	1937	0	3	0	1858	10	22	0	2064	1987	506	23
122	1984	1	0	0	1868	13	0	9	2068	1992	508	26
123	1942	4	46	8	1884	0	6	0	1927	1980	435	0
124	1629	0	0	0	1122	0	0	0	0	0	0	0
125	0	0	0	0	0	0	0	19	0	0	0	0
126	0	0	0	0	28	0	0	15	0	2	0	0
127	0	4	2	0	18	0	7	15	1	3	4	0
128	24	0	0	2	20	0	5	13	0	0	3	1
129	76	8	0	0	41	0	20	14	6	4	3	1
130	19	15	0	0	35	0	2	0	6	9	8	0
131	21	10	9	0	64	4	0	0	5	0	0	2
132	29	7	0	1	0	0	3	11	7	3	4	4
133	38	24	5	1	19	3	5	5	0	0	0	0
134	0	9	1	1	0	0	3	5	0	0	0	0
135	0	13	0	1	20	8	12	7	1	0	0	0
136	0	19	0	0	14	6	11	8	5	0	2	3
137	24	0	0	3	0	0	11	8	1	3	10	1
138	15	0	0	0	0	0	10	17	7	6	0	3
139	0	0	4	0	13	0	9	0	3	5	11	6
140	22	2	3	2	0	2	0	2	3	0	10	8
141	22	1	0	2	33	0	1	10	0	0	6	0
142	11	0	0	0	49	5	0	0	0	0	0	0
143	0	5	368	2	0	224	0	10	101	22	12	71
