# Supplementary material for: A Smart Chair to Monitor Sitting Posture by Capacitive Textile Sensors
Source: Materials (Basel). 2023 Jul 5;16(13):4838. doi: 10.3390/ma16134838 (PMC10343373; doi:10.3390/ma16134838)
Supplement: Supplementary file 1 [file materials-16-04838-s001.zip › P4 gesture Measurement.xlsx]

## Sheet: Hoja1
	1	2	2	4	3	4	5	6	7	8	9	10
1	0	0	0	0	0	0	0	0	0	0	0	0
2	0	7	0	0	26	5	0	0	0	0	0	0
3	0	0	0	4	0	0	0	4	9	0	4	5
4	0	0	4	1	25	1	0	8	1	0	1	2
5	18	2	2	0	3	7	0	4	7	6	8	0
6	27	4	0	1	53	2	2	0	3	0	6	5
7	37	3	4	8	18	9	3	6	8	9	1	3
8	12	0	0	1	19	14	12	0	9	12	4	1
9	28	13	0	3	0	12	10	2	4	9	5	3
10	0	0	0	0	0	0	0	0	0	0	0	0
11	0	0	0	0	60	14	6	6	5	0	1	0
12	99	44	1360	4	981	1444	32	62	164	49	91	858
13	1876	101	1891	55	1898	873	2453	637	305	845	635	1763
14	1622	95	1852	34	1629	856	1839	508	252	203	399	1237
15	1708	97	1884	38	1703	897	2116	511	256	299	423	1389
16	1704	101	1921	44	1717	917	2181	555	289	326	464	1567
17	1744	100	1911	42	1714	900	2208	572	309	332	476	1643
18	1737	100	1917	41	1765	912	2233	558	311	332	483	1648
19	1739	104	1921	0	1774	910	2285	571	0	335	495	1669
20	1762	0	1913	0	1765	967	2265	574	13	356	505	1699
21	1781	0	1933	2	1743	987	2299	566	8	341	500	1754
22	1717	1	1929	13	1728	974	2286	561	9	352	510	1790
23	1769	1	1954	4	1692	986	2310	573	3	357	517	1818
24	1744	2	1941	7	1760	1015	2309	566	2	367	531	1894
25	1670	0	0	0	1077	0	540	0	0	0	0	0
26	0	0	0	0	0	0	0	0	0	0	0	0
27	0	0	3	4	0	0	0	1	0	0	0	0
28	0	0	0	0	0	0	0	0	0	2	0	4
29	17	0	14	0	9	17	0	0	0	0	0	7
30	17	9	12	6	73	15	0	8	7	7	10	0
31	40	15	29	7	156	28	4	24	29	3	21	30
32	1330	98	1892	25	1848	1820	500	604	446	208	695	2323
33	455	51	2098	52	2081	1819	2534	613	372	549	710	2507
34	504	50	2137	52	2060	1856	2423	616	436	533	741	2571
35	524	61	2138	46	2053	1841	2436	629	430	545	747	2564
36	526	54	2150	52	2026	1843	2439	629	422	517	739	2589
37	557	56	2147	0	2072	1864	2433	636	423	536	747	2594
38	553	0	2152	0	2071	1877	2430	636	428	540	744	2603
39	558	0	2161	0	2066	1863	2490	677	452	516	756	2615
40	580	4	2154	2	2071	1851	2475	675	456	537	760	2611
41	574	4	2154	0	2079	1870	2494	661	434	545	763	2607
42	601	6	2154	0	2065	1871	2480	658	412	528	741	2633
43	595	1	2173	0	2120	1692	2478	657	460	546	854	2466
44	2009	60	1950	0	973	1979	2710	710	0	640	705	2545
45	1823	61	1981	23	1064	2090	2528	742	17	437	707	2494
46	1855	52	1992	0	1096	2075	2549	719	5	464	721	2533
47	1821	0	1994	0	1086	2075	2542	721	16	485	730	2527
48	1859	0	1992	3	1092	2055	2550	733	9	486	736	2551
49	1871	3	2008	0	1078	2097	2563	732	16	481	726	2548
50	1833	0	1997	0	1117	2084	2538	733	10	489	732	2567
51	1874	0	1993	0	1076	2078	2535	728	11	493	747	2564
52	1847	7	1988	3	1121	2098	2577	736	8	491	756	2586
53	1874	0	2006	0	1129	2071	2570	731	0	505	752	2577
54	1843	0	2001	7	1139	2088	2542	726	10	492	743	2562
55	1846	7	1974	0	1038	2015	2573	779	0	504	760	577
56	0	0	0	0	0	0	0	0	0	0	0	0
57	0	0	0	1	0	1	3	9	1	0	0	0
58	0	0	9	0	9	3	0	7	5	0	0	0
59	0	0	0	0	71	0	4	11	3	2	1	0
60	1	0	0	0	38	8	8	3	6	17	1	0
61	5	0	0	4	17	4	0	4	7	15	4	3
62	16	13	6	1	0	7	18	10	0	0	0	5
63	24	7	6	2	84	1	9	4	3	6	6	5
64	36	20	10	0	61	10	4	14	5	0	1	5
65	0	74	1353	0	819	1443	0	0	153	42	75	0
66	1773	130	1944	37	1652	1649	2267	506	245	555	506	348
67	1299	107	1568	19	1133	1486	290	44	109	0	0	0
68	1285	0	1565	14	1185	1560	298	55	126	2	0	0
69	1305	2	1563	16	1176	1558	325	55	125	2	0	0
70	1258	1	1566	14	1131	1595	315	60	119	0	4	6
71	1290	7	1564	18	1147	1569	313	57	0	4	0	2
72	1348	7	1607	16	1117	1599	304	59	0	0	6	2
73	1356	3	1585	0	1110	1578	314	55	2	8	2	2
74	1278	3	1590	6	1142	1579	317	0	0	6	4	0
75	1352	1	1607	7	1106	1578	315	0	0	1	3	0
76	1391	4	1590	5	1134	1591	0	0	0	0	0	0
77	1351	0	1601	10	1110	1578	1	16	0	3	0	0
78	0	0	0	0	0	0	0	0	0	0	0	0
79	0	0	0	5	0	0	0	0	0	0	5	1
80	0	0	0	3	0	6	0	0	0	0	1	0
81	0	0	3	0	7	0	0	0	5	0	0	0
82	4	7	0	0	14	7	2	1	3	1	4	0
83	66	15	23	0	57	32	1	0	29	11	11	0
84	1625	90	262	28	1249	42	13	0	20	13	27	34
85	1694	94	282	27	1280	106	0	0	8	0	0	34
86	1588	0	287	29	1302	67	0	3	14	0	0	27
87	1671	0	0	29	1274	106	4	10	11	1	6	32
88	1682	0	9	34	1227	0	6	11	6	6	6	32
89	1599	9	0	34	1269	18	9	12	0	0	3	36
90	1589	4	16	28	1253	14	0	5	0	8	9	33
91	1596	1	22	0	1278	11	0	6	14	5	9	36
92	1639	3	16	8	1310	15	9	0	0	14	8	0
93	1675	0	0	0	1303	0	0	0	24	4	0	0
94	0	0	0	0	0	0	0	6	0	0	0	0
95	0	0	0	0	13	1	0	9	7	0	0	7
96	0	0	0	6	0	0	0	2	3	1	0	0
97	15	0	0	5	3	0	0	10	6	8	2	2
98	82	2	13	5	70	0	0	6	0	0	3	4
99	68	1	7	7	56	0	8	6	0	6	1	0
100	80	3	8	0	33	7	3	1	3	0	0	5
101	116	0	14	0	162	18	14	0	25	24	14	0
102	1448	95	1687	25	1388	1640	333	203	234	135	184	569
103	1752	103	1705	42	1490	1682	1015	286	180	280	242	359
104	1690	102	1923	46	1882	1867	549	244	189	794	949	972
105	1973	112	1921	55	1995	896	514	178	192	2793	1056	1144
106	2001	0	1937	58	2115	917	654	201	213	2808	1080	1245
107	2005	0	1946	59	2104	914	710	226	0	2812	1093	1280
108	2019	4	1939	54	2093	921	777	225	9	2808	1102	1282
109	2031	1	1953	0	2082	926	770	230	14	2818	1088	1314
110	1999	4	1950	1	2169	931	848	0	15	2822	1097	1329
111	2019	6	1946	0	2128	1207	835	0	22	2828	1103	1332
112	2040	5	1988	7	1992	1919	849	9	15	2811	1123	1359
113	2122	9	1990	6	2023	1866	890	11	10	2850	1165	1354
114	2096	0	1685	0	1487	1668	1299	0	24	1081	0	0
115	2058	0	1912	0	1875	1998	2049	555	2153	384	162	398
116	2084	5	1947	0	1856	2009	2049	541	2167	412	200	463
117	2103	1	1955	1	1862	1996	2063	563	2136	434	198	471
118	2104	0	1945	0	1920	2006	2035	547	2164	449	215	524
119	2113	2	1950	0	1882	2023	2057	547	2147	437	222	511
120	2134	4	1950	0	1890	2008	2055	559	2174	446	220	536
121	2113	3	1941	5	1908	2025	2050	554	2150	445	221	554
122	2078	0	1951	16	1872	2037	2071	546	2149	466	229	553
123	2127	4	1939	5	1882	1513	2060	571	1114	471	0	0
124	0	0	0	0	0	0	0	0	0	0	0	0
125	0	0	0	1	0	0	0	0	0	0	6	0
126	38	4	0	0	0	0	5	0	0	0	10	0
127	48	0	6	0	42	12	0	0	0	3	6	3
128	59	5	1	3	43	18	5	1	0	2	4	0
129	72	6	1	5	33	29	0	0	0	0	5	1
130	53	6	14	4	51	13	4	7	4	10	0	0
131	74	7	8	0	136	6	4	5	2	7	5	2
132	80	7	2	2	61	9	7	4	8	5	0	0
133	0	9	0	4	0	69	0	26	61	0	27	101
134	1388	0	1685	41	1158	1688	340	0	0	158	156	216
135	1187	0	13	34	86	0	54	0	0	30	12	27
136	1460	80	1099	0	1221	667	57	50	1075	21	96	357
137	1736	84	1492	30	1972	889	419	424	2623	2601	801	441
138	1797	93	1488	29	1988	893	414	419	2629	2599	799	443
139	1817	96	1492	28	1983	897	410	426	2634	2609	795	439
140	1776	90	1501	28	1930	896	421	420	2626	2599	767	438
141	1773	94	1503	30	2034	901	420	428	2624	2639	790	442
142	1769	95	1498	24	1991	910	431	432	2623	2637	784	439
143	1793	0	1503	24	1922	900	427	429	2624	2644	798	442
144	1759	3	1499	30	2013	890	426	422	2642	2698	817	440
145	1806	6	1498	0	1964	900	426	437	2643	2692	807	446
146	1722	0	1503	3	1949	903	432	427	2655	2680	805	448
147	1762	3	1497	3	1990	902	414	416	2661	2728	848	451
148	1723	5	1500	4	1985	906	435	448	2686	2730	830	448
149	1734	2	1495	4	1928	899	413	428	2656	2703	818	436
150	1771	3	1509	5	2016	894	431	452	2691	2727	833	447
151	1760	0	1494	4	1980	898	404	418	2705	2776	807	441
152	1767	0	1502	2	1990	902	414	424	2674	2742	797	444
153	1754	0	494	6	1276	0	0	0	0	0	0	0
154	0	0	0	0	0	0	0	0	0	0	0	0
155	0	0	0	0	0	0	0	5	0	6	1	1
156	0	0	0	0	12	1	1	8	0	0	3	5
157	0	5	0	0	22	0	0	4	1	0	1	2
158	5	0	0	6	74	10	0	6	0	2	0	0
159	8	1	5	1	0	1	5	2	2	4	0	2
160	9	8	9	1	0	12	10	6	4	0	4	4
161	2	0	6	2	26	8	7	3	9	0	3	4
162	0	3	7	0	0	0	0	0	7	0	0	0
163	19	2	7	0	63	81	0	0	10	0	3	1
164	35	4	19	8	0	184	2	2	85	41	31	81
