# Supplementary material for: A Smart Chair to Monitor Sitting Posture by Capacitive Textile Sensors
Source: Materials (Basel). 2023 Jul 5;16(13):4838. doi: 10.3390/ma16134838 (PMC10343373; doi:10.3390/ma16134838)
Supplement: Supplementary file 1 [file materials-16-04838-s001.zip › P5 gesture Measurement.xlsx]

## Sheet: Hoja1
	1	2	2	4	3	4	5	6	7	8	9	10
1	0	0	0	0	0	0	0	0	0	0	0	0
2	0	0	0	0	0	0	0	0	0	0	1	0
3	0	0	0	0	0	2	9	0	5	0	0	0
4	3	1	0	8	0	5	3	12	0	11	3	9
5	24	5	7	6	80	6	8	6	0	0	0	4
6	6	2	7	1	0	3	7	10	15	0	5	7
7	5	6	2	9	52	0	2	9	11	7	5	8
8	17	9	11	3	43	12	3	12	9	11	10	22
9	28	0	9	1	55	11	4	13	9	8	7	7
10	0	0	0	0	0	0	0	0	0	0	0	0
11	0	0	0	0	0	12	0	0	0	5	2	4
12	0	3	8	0	74	13	0	0	5	0	12	16
13	397	97	2295	11	1031	1258	72	128	189	65	175	1468
14	1742	113	2661	47	1605	1519	1211	407	657	1055	486	1282
15	1815	110	2645	42	1546	1525	1179	417	656	1117	499	1245
16	1811	112	2669	46	1587	1538	1185	419	659	1142	498	1257
17	1816	109	2667	46	1602	1516	1215	428	674	1128	511	1351
18	1748	104	2694	41	1528	1524	1205	425	678	1141	501	1321
19	1825	0	2697	0	1567	1553	1213	428	688	1134	506	1284
20	1792	3	2700	2	1574	1545	1206	431	699	1145	503	1307
21	1783	0	2687	0	1619	1534	1208	437	704	1152	506	1266
22	1752	0	2704	5	1535	1537	1200	424	700	1147	495	1240
23	1802	2	2688	0	1521	1539	1203	425	680	1139	490	1233
24	1779	2	2698	6	1583	1531	1182	428	704	1159	506	1234
25	1498	0	0	3	1195	0	649	0	0	0	0	0
26	0	0	0	0	0	0	0	0	0	0	0	5
27	0	0	4	0	46	0	0	2	2	7	1	7
28	0	0	8	0	20	0	0	0	10	0	0	8
29	6	0	3	0	13	29	0	1	4	6	0	0
30	2	0	0	0	80	0	11	0	3	2	7	11
31	19	0	12	3	0	0	2	2	2	6	0	11
32	1	8	7	7	46	2	2	2	2	13	5	0
33	15	4	2	0	0	7	2	0	0	8	2	17
34	4	2	0	9	57	2	6	0	0	0	0	0
35	0	0	7	4	0	7	0	0	5	0	2	0
36	5	13	1	3	0	0	4	0	7	0	0	11
37	4	11	6	0	0	0	8	0	1	2	1	17
38	6	8	2	0	97	6	0	0	0	4	0	7
39	4	0	0	4	61	7	0	3	3	10	0	8
40	6	4	8	0	54	0	0	3	6	3	2	3
41	0	5	0	1	0	0	7	0	8	7	4	10
42	12	2	0	0	40	4	2	4	2	0	4	11
43	17	7	0	3	62	3	0	0	0	1	0	0
44	0	13	0	6	0	0	2	0	1	0	4	8
45	2	16	0	1	0	0	10	0	0	9	1	0
46	6	3	22	0	174	0	2	2	6	16	11	13
47	1878	120	2625	29	1318	1528	946	324	1390	307	595	1499
48	2167	0	2609	43	1681	1510	1284	565	1235	1219	505	914
49	461	0	2934	31	1951	1429	823	478	421	1323	765	1638
50	311	0	2965	26	1388	2574	797	659	628	1128	584	751
51	327	0	3025	39	1389	2570	819	337	724	1308	615	855
52	330	0	2993	35	1372	2571	806	330	722	1308	615	832
53	0	2	3025	34	1396	2585	806	333	708	1310	622	840
54	0	2	2990	38	1392	2593	801	0	535	1309	620	892
55	13	0	3005	0	1315	2594	804	0	606	1323	648	892
56	30	7	3077	0	1401	2600	842	262	912	1380	618	910
57	42	0	3049	3	1437	2589	833	164	871	1321	622	895
58	2	0	3055	8	1315	2595	800	22	701	1378	600	837
59	10	0	3044	10	1381	2603	802	105	853	1349	623	856
60	33	0	3041	8	1371	2604	866	118	958	1358	601	833
61	36	4	2756	17	1500	2803	919	281	584	1387	603	806
62	1882	88	2140	0	0	2776	1126	22	431	888	466	824
63	1874	76	2161	10	3	2808	711	0	523	1145	440	599
64	1884	77	2145	0	25	2806	658	5	549	1345	467	603
65	1907	77	2155	5	0	2814	669	1	501	1324	462	603
66	1900	0	2158	6	18	2826	650	0	570	1341	469	596
67	1912	0	2148	3	29	2812	679	3	538	1351	455	593
68	1846	1	2141	4	29	2845	667	0	536	1348	464	588
69	1833	4	2162	6	36	2828	692	5	522	1367	464	586
70	1877	0	2144	3	0	2838	674	9	517	1364	448	574
71	1899	1	2149	5	0	2806	695	6	533	1363	448	575
72	1907	1	2151	12	0	2801	692	0	528	1368	452	567
73	1875	0	2152	0	72	2820	687	0	527	1370	446	579
74	1871	4	2154	2	36	2803	703	2	400	1375	437	514
75	0	0	0	0	0	0	0	0	0	0	0	0
76	0	0	0	3	0	0	5	0	0	0	0	2
77	0	0	0	0	0	0	3	1	4	0	0	1
78	0	0	7	3	44	0	0	8	4	3	0	0
79	0	0	6	1	58	0	4	5	6	0	0	9
80	0	4	7	1	0	3	0	0	5	5	0	8
81	8	6	0	7	37	0	9	0	4	5	1	21
82	1	7	9	0	8	4	2	5	4	0	8	1
83	9	1	8	0	54	0	6	1	5	6	0	8
84	0	3	0	5	42	12	0	4	0	0	0	0
85	8	7	0	5	10	10	6	4	0	0	0	13
86	7	0	5	0	0	2	4	0	1	0	0	8
87	0	0	4	0	40	3	1	6	0	0	2	4
88	0	2	0	4	33	0	3	5	3	8	5	15
89	0	0	0	7	0	0	5	5	5	0	2	6
90	5	14	22	11	25	5	1	0	18	7	10	8
91	1584	111	2738	0	1360	2810	803	359	779	255	474	1084
92	1823	117	2477	0	1196	2426	1328	281	154	612	217	243
93	1520	107	2150	0	827	2227	0	80	0	0	0	0
94	1528	110	2129	2	868	2213	0	71	0	0	0	0
95	1516	112	2153	2	857	2228	4	73	3	0	0	0
96	1514	0	2143	7	868	2205	8	76	5	0	8	1
97	1531	0	2167	12	873	2184	4	77	5	18	12	4
98	1531	2	2142	5	890	2202	6	75	7	6	1	0
99	1539	0	2150	10	895	2196	13	0	0	3	0	4
100	1509	9	2144	0	861	2215	12	0	0	0	0	6
101	1500	3	2147	0	898	2222	8	0	0	3	1	2
102	1512	10	2139	4	790	2227	0	2	0	0	0	0
103	1521	10	2122	1	827	2197	0	8	1	0	5	0
104	1512	4	2130	10	844	2210	17	10	0	7	2	0
105	1522	0	0	8	0	0	0	0	0	0	0	0
106	0	0	0	0	0	0	0	1	0	0	0	0
107	9	0	0	4	0	4	16	0	0	0	1	4
108	1	0	3	6	0	6	7	0	1	2	0	0
109	1	0	0	0	51	0	10	3	0	4	1	3
110	0	0	1	3	39	0	16	0	0	0	2	5
111	1	6	7	2	11	62	0	2	0	0	0	7
112	397	92	149	0	1286	139	24	14	0	20	9	56
113	2146	105	164	28	1482	131	19	10	0	35	14	0
114	2199	97	0	30	1458	0	22	21	26	28	10	0
115	2252	104	3	37	1527	0	15	8	25	34	6	2
116	2227	103	0	42	1541	13	22	14	21	26	5	0
117	2215	0	0	40	1437	4	20	0	24	40	15	4
118	2218	0	7	0	1511	4	21	0	29	32	5	3
119	2251	0	14	6	1446	10	22	11	17	31	39	15
120	2258	8	12	7	1602	15	0	2	0	0	0	10
121	2235	7	8	7	1520	1	0	2	0	0	0	3
122	1961	0	0	0	0	0	18	0	0	0	0	0
123	0	11	0	0	0	0	10	1	4	0	0	0
124	0	9	0	0	28	0	9	5	3	0	0	0
125	1	8	0	0	3	6	12	1	0	0	8	1
126	0	0	12	5	0	6	10	0	3	2	4	3
127	9	0	4	0	81	2	9	0	3	4	1	0
128	8	0	0	1	42	0	10	2	0	4	2	9
129	3	1	11	2	0	6	0	1	0	0	0	0
130	14	3	10	7	1	6	0	0	0	1	0	1
131	0	3	7	1	0	11	2	4	0	0	0	9
132	19	5	0	0	0	0	3	3	4	0	0	7
133	0	7	5	6	0	3	5	1	5	0	0	0
134	4	9	0	9	67	7	5	1	4	5	5	0
135	6	0	0	5	82	10	6	0	2	10	6	0
136	0	0	2	0	18	0	1	0	4	6	6	8
137	7	6	3	2	26	0	7	2	7	1	2	0
138	10	9	9	4	44	5	0	0	0	0	4	4
139	14	4	12	5	0	12	0	3	0	3	0	8
140	173	22	43	5	0	30	0	14	32	0	5	66
141	1767	107	2603	45	1472	2681	1348	569	589	1035	493	1414
142	1728	110	2635	49	1502	2712	1243	533	694	1186	544	1278
143	1698	100	2716	49	1498	2610	1078	278	191	1380	788	1270
144	1690	107	2725	54	1487	2579	817	0	185	1643	858	1262
145	1731	0	2761	0	1519	2565	832	0	189	1688	906	1299
146	1726	0	2753	5	1501	2583	826	0	185	1659	906	1286
147	1718	3	2776	5	1540	2613	849	5	0	1638	898	1299
148	1732	0	2778	3	1509	2591	826	3	0	1645	914	1266
149	1683	6	2759	0	1498	2577	809	3	6	1679	923	1265
150	1707	0	2869	1	1427	2775	817	0	10	1658	931	1288
151	1733	4	2805	4	1420	2611	807	1	1	1640	924	1315
152	1717	3	2809	2	1449	2603	808	10	8	1682	933	1312
153	1705	3	2806	3	1430	2585	818	0	4	1662	943	1311
154	1664	0	2776	0	1491	2576	806	1	10	1669	941	1299
155	1741	2	2811	5	1495	2608	801	7	8	1657	926	1317
156	1698	0	2806	0	1417	2608	811	2	0	1632	927	1315
157	1690	1	2905	5	1453	2885	1028	147	1576	1390	568	1722
158	1835	7	2713	0	1534	2735	1333	510	2036	0	0	1151
159	1805	5	2702	0	1498	2751	1327	505	2053	0	0	1126
160	1780	9	2696	0	1510	2763	1348	520	2055	0	0	1136
161	1845	11	2711	0	1481	2767	1352	553	2050	0	0	1128
162	1827	4	2699	0	1425	2778	1379	521	2049	9	13	1140
163	1762	0	2680	0	1530	2757	1355	490	2057	18	18	1139
164	1768	0	2718	1	1496	2761	1321	491	2041	10	18	1146
165	1796	4	2713	1	1488	2765	1366	483	2038	7	17	1135
166	1828	9	2711	5	1543	2768	1368	489	2054	10	0	1141
167	1743	6	2685	1	1527	2773	1347	483	2094	0	0	1119
168	1753	10	2696	1	1448	2771	1345	499	2095	0	0	1115
169	1749	6	2702	4	1515	2775	1361	488	2075	2	17	1124
170	1545	0	0	0	923	0	657	0	0	0	0	0
171	0	0	0	0	0	0	0	0	0	0	0	0
172	0	0	0	0	0	9	0	0	0	0	8	0
173	0	0	2	6	0	5	0	0	0	0	7	0
174	3	0	0	5	12	0	0	0	0	6	0	0
175	0	2	0	3	0	0	8	3	0	7	8	2
176	0	1	6	3	8	0	9	1	0	0	0	10
177	11	9	20	5	0	7	9	2	7	0	5	1
178	2039	105	257	45	1436	358	16	36	437	33	59	179
179	2685	119	0	36	2323	0	207	315	2582	2124	397	236
180	2703	121	6	42	2324	10	0	315	2652	2108	383	231
181	2719	116	25	0	2313	0	0	315	2634	2120	382	0
182	2764	0	21	3	2312	8	16	316	2650	2154	395	14
183	2733	1	9	0	2272	12	9	319	2654	2133	392	7
184	2719	5	8	4	2336	16	15	318	2672	2149	396	5
185	2718	0	13	5	2340	14	11	0	2666	2137	388	12
186	2702	11	15	7	2379	11	5	11	2670	2134	399	11
187	2760	9	30	4	2413	10	22	10	2676	2166	383	13
188	2703	5	0	3	2337	0	17	7	2645	2148	395	20
189	2756	1	9	0	2357	1	0	12	2664	2186	395	14
190	2730	0	0	0	1587	0	0	0	0	785	0	0
191	0	0	0	0	0	36	0	0	0	0	0	0
192	0	0	1	6	11	37	1	0	1	0	0	0
193	0	0	0	2	0	39	0	0	0	0	3	0
194	0	9	8	2	28	33	0	0	0	0	0	0
195	0	8	8	5	24	42	0	0	4	2	0	3
196	7	9	0	0	73	35	0	0	3	0	0	1
197	11	0	0	1	0	0	0	3	4	0	0	0
198	5	18	0	5	27	0	0	1	2	0	2	0
199	9	9	0	0	70	0	0	1	0	2	0	9
200	1	8	12	0	0	2	3	0	0	6	3	15
